# Supplementary material for: Establishment of In Ovo Salmonella Enteritidis Infection and Synbiotic Delivery Models in Chick Embryos and Their Effects on Early Gut Health
Source: Animals (Basel). 2026 Jun 17;16(12):1863. doi: 10.3390/ani16121863 (PMC13295299; doi:10.3390/ani16121863)
Supplement: Supplementary file 1 [file animals-16-01863-s001.zip]

Archive with 6 entries (6 files):
- Fig.S1.tif
- Fig.S2.tif
- Fig.S3.tif
- Fig.S4.tif
- Fig.S5.tif
- Supplementary.pdf
